# Supplementary material for: Peri active site catalysis of proline isomerisation is the molecular basis of allomorphy in β-phosphoglucomutase
Source: Commun Biol. 2024 Jul 27;7:909. doi: 10.1038/s42003-024-06577-9 (PMC11283535; doi:10.1038/s42003-024-06577-9)
Supplement: Supplementary file 4 — Supplementary Data 1 [file 42003_2024_6577_MOESM4_ESM.xlsx]

## Sheet: Sheet1
	Supplementary Data 1 | Intrinsic Euler angles (°) used to create Figure 6.
	Structure	pitch	roll	yaw
	PDB 2WHE	22.6783	-23.2937	-4.65562
	PDB 1ZOL	20.7246	-21.0492	-3.09759
	PDB 2WF9	0.671741	-16.9401	-4.53866
	PDB 8Q1D	1.69361	-15.3051	-5.12998
	PDB 8Q1E	1.77189	-17.8684	-5.02475
	PDB 5OK1	-4.94271	-9.01556	-6.68156
	PDB 8Q1F chain A	-3.14104	-13.1582	-4.35454
	PDB 8Q1F chain B	-1.67758	-13.4521	-2.69671
	PDB 2WF5	-2.2192e-07	-5.63968e-07	-2.79298e-07
	PDB 6YDJ	-0.452813	-0.115114	-0.239062
