# Supplementary material for: Peri active site catalysis of proline isomerisation is the molecular basis of allomorphy in β-phosphoglucomutase
Source: Commun Biol. 2024 Jul 27;7:909. doi: 10.1038/s42003-024-06577-9 (PMC11283535; doi:10.1038/s42003-024-06577-9)
Supplement: Supplementary file 6 — Supplementary Data 3 [file 42003_2024_6577_MOESM6_ESM.xlsx]

## Sheet: Sheet1
	Supplementary Data 3 | 1HN and 15N chemical shift data (ppm) used to create Supplementary Data 2, Figure 3, Figure 7, Supplementary Figure 5 and Supplementary Figure 9.
		Missing assignments are indicated by 0.000
		Residue	substrate-free cis‑P βPGMWT		substrate-free trans‑P βPGMWT		substrate-free trans‑A βPGMP146A		substrate-free cis‑P βPGMD10N		substrate-free trans‑P βPGMD10N		substrate-free trans‑A βPGMD10N,P146A		cis‑P βPGMD10N:F16BP complex		trans‑A βPGMD10N,P146A:F16BP:MgT complex		trans‑A βPGMD10N,P146A:F16BP complex		cis‑P βPGMD10N:βG16BP complex		cis‑P Mgcat‑free βPGMD10N:βG16BP complex		trans‑A βPGMD10N,P146A:βG16BP:MgT complex		cis‑A βPGMD10N,P146A:βG16BP complex		trans‑A βPGMD10N,P146A:βG16BP complex		cis‑P βPGMWT:MgF3:G6P complex		cis‑A βPGMP146A:MgF3:G6P complex
			1HN	15N	1HN	15N	1HN	15N	1HN	15N	1HN	15N	1HN	15N	1HN	15N	1HN	15N	1HN	15N	1HN	15N	1HN	15N	1HN	15N	1HN	15N	1HN	15N	1HN	15N	1HN	15N
	1	M1	0	0	0	0	0	0	0	0	0	0	0	0	0	0	0	0	0	0	0	0	0	0	0	0	0	0	0	0	0	0	0	0
	2	F2	5.292	117.168	5.292	117.168	5.272	117.15	5.304	117.415	5.279	117.452	5.28	117.12	5.289	117.106	5.281	117.133	0	0	5.258	117.139	5.258	117.139	5.285	117.185	0	0	0	0	5.266	117.375	5.288	117.191
	3	K3	8.812	116.28	8.787	116.126	8.794	116.133	8.797	116.485	8.776	116.377	8.793	116.151	8.784	116.203	8.79	116.203	0	0	8.733	116.117	8.733	116.117	8.815	116.203	8.749	116.242	8.812	116.311	8.746	116.464	8.769	116.296
	4	A4	7.68	121.034	7.687	121.13	7.684	121.129	7.692	121.377	7.696	121.432	7.684	121.153	7.684	121.06	7.688	121.096	0	0	7.657	120.782	7.657	120.782	7.699	121.266	7.715	121.221	7.674	121.053	7.658	121.179	7.674	121.04
	5	V5	8.699	119.864	8.681	120.017	8.678	119.978	8.687	120.225	8.676	120.279	8.691	119.99	8.734	119.931	8.629	119.769	8.693	119.915	8.699	120.096	8.692	120.018	8.651	119.895	8.707	120.145	8.677	119.895	8.674	120.11	8.699	119.949
	6	L6	9.318	125.887	9.317	126.086	9.304	126.081	9.316	126.255	9.316	126.432	9.301	126.045	9.371	126.208	9.315	126.101	9.341	126.278	9.328	126.29	9.315	125.96	9.293	126.013	9.337	126.33	9.326	126.154	9.353	126.299	9.38	126.11
	7	F7	9.425	122.408	9.403	121.979	9.377	122.069	0	0	0	0	0	0	9.67	122.838	9.639	122.544	9.56	122.475	9.604	122.998	9.647	122.744	9.6	122.305	9.612	123.033	9.604	122.842	9.58	123.104	9.603	122.922
	8	D8	7.203	121.468	7.154	121.393	7.193	121.338	0	0	0	0	0	0	0	0	6.542	123.203	0	0	7.415	123.52	7.017	125.176	7.096	122.285	7.424	123.551	0	0	7.397	122.909	7.42	122.719
	9	L9	0	0	0	0	0	0	0	0	0	0	0	0	0	0	7.912	117.851	0	0	7.771	118.945	8.27	121.232	7.54	116.837	7.775	118.821	0	0	7.84	120.37	7.89	120.156
	10	D10	0	0	0	0	0	0	0	0	0	0	0	0	0	0	10.416	124.611	10.434	124.655	10.959	124.336	10.866	125.331	10.237	122.66	10.98	124.418	10.587	124.621	9.708	124.727	9.731	124.636
	11	G11	0	0	0	0	0	0	0	0	0	0	0	0	0	0	10.05	114.905	10.056	114.974	10.078	114.988	9.77	113.437	10.31	116.278	10.068	114.902	9.783	113.99	8.852	117.188	8.871	117.009
	12	V12	7.452	118.211	7.476	118.253	7.466	118.321	0	0	0	0	0	0	0	0	7.708	118.161	7.708	118.161	7.615	118.525	7.626	118.027	7.553	118.049	7.631	118.564	7.535	117.931	7.805	119.381	7.827	119.207
	13	I13	8.067	114.485	8.111	114.571	8.098	114.548	0	0	0	0	0	0	0	0	8.215	116.731	8.215	116.731	8.036	116.803	8.167	116.484	7.922	116.679	8.059	116.837	8.03	116.843	8.728	115.953	8.748	115.773
	14	T14	7.195	109.322	7.218	109.475	7.208	109.332	0	0	0	0	0	0	0	0	7.528	109.782	7.528	109.782	7.599	110.243	7.498	109.591	7.616	110.327	7.609	110.299	7.618	110.159	7.233	110.373	7.26	110.172
	15	D15	8.218	121.2	8.219	121.056	8.234	120.885	0	0	0	0	0	0	0	0	8.08	119.368	8.08	119.368	8.032	118.615	8.024	119.066	8.171	119.243	8.045	118.658	8.125	119.192	8.01	127.718	8.03	127.51
	16	T16	9.257	115.201	9.194	115.009	9.203	114.745	0	0	0	0	0	0	8.883	116.751	8.779	117.059	8.803	117.16	8.828	117.546	8.806	117.231	8.73	117.259	8.824	117.575	8.904	117.487	7.758	108.996	7.781	108.755
	17	A17	9.002	128.848	9.024	128.839	9.052	128.885	0	0	0	0	0	0	8.706	128.914	8.734	128.766	8.737	129.029	8.679	128.587	8.769	128.869	8.675	128.244	8.691	128.67	8.726	128.93	7.186	124.267	7.212	124.128
	18	E18	9.209	119.792	9.209	119.792	9.222	119.757	0	0	0	0	0	0	9.115	118.747	9.135	118.774	9.106	118.646	8.982	117.988	8.927	117.661	9.052	118.584	8.983	118.014	8.975	117.832	8.078	122.304	8.111	122.089
	19	Y19	7.33	118.094	7.33	118.094	7.336	118.095	7.341	118.278	7.341	118.278	7.342	118.064	7.359	118.035	7.343	118.07	7.383	118.038	7.293	118.614	7.26	118.557	7.293	118.551	7.329	118.587	7.335	118.646	6.604	118.357	6.632	118.182
	20	H20	8.015	119.096	8.015	119.096	8.007	119.045	7.942	119.567	7.942	119.567	7.994	119.113	8.148	119.49	8.208	119.413	8.143	119.4	8.169	119.924	8.219	119.958	8.199	119.695	8.186	119.994	8.242	119.974	8.433	120.793	8.452	120.417
	21	F21	8.394	119.08	8.394	119.08	8.375	119.065	8.364	119.386	8.364	119.386	8.345	119.014	8.715	118.487	8.767	118.444	8.767	118.444	8.896	118.086	9	118.133	8.807	118.172	8.922	118.148	9.055	118.386	7.801	117.935	7.826	117.728
	22	R22	8.409	117.815	8.409	117.815	8.409	117.82	8.398	118.11	8.398	118.11	8.383	117.783	8.329	117.686	8.35	117.725	8.35	117.725	8.375	117.656	8.358	117.621	8.399	117.608	8.368	117.676	8.309	117.686	8.405	117.841	8.431	117.662
	23	A23	8.188	123.241	8.188	123.241	8.185	123.266	8.135	123.536	8.135	123.536	8.137	123.265	8.307	122.831	8.327	122.726	8.327	122.726	8.265	121.898	8.232	122.025	8.275	121.95	8.239	122.058	8.274	121.95	8.565	122.098	8.584	121.957
	24	W24	8.526	120.042	8.526	120.042	8.508	120.025	8.489	120.297	8.489	120.297	8.502	120.035	8.961	121.544	9	121.735	9	121.735	9.131	121.904	9.203	121.905	9.114	122.004	9.161	121.993	9.293	122.003	8.9	121.95	8.918	121.728
	25	K25	8.837	120.879	8.837	120.879	8.825	120.819	8.804	121.144	8.804	121.144	8.818	120.725	8.96	120.604	8.961	120.581	8.961	120.581	9.077	120.558	9.108	120.554	9.058	120.598	9.08	120.589	9.14	120.589	8.932	120.924	8.955	120.732
	26	A26	7.825	119.553	7.825	119.553	7.833	119.574	7.837	119.838	7.837	119.838	7.826	119.591	7.749	119.791	7.736	119.77	7.77	119.747	7.566	119.721	7.566	119.721	7.615	119.753	7.575	119.796	7.55	119.828	7.687	119.746	7.716	119.593
	27	L27	7.473	120.31	7.473	120.31	7.472	120.291	7.498	120.496	7.498	120.496	7.492	120.318	7.567	120.348	7.577	120.331	7.568	120.359	7.509	120.364	7.509	120.364	7.527	120.317	7.523	120.438	7.506	120.356	7.583	121.071	7.607	120.887
	28	A28	8.673	120.867	8.673	120.867	8.668	120.907	8.675	121.206	8.675	121.206	8.659	120.83	8.666	120.911	8.652	120.897	8.652	120.897	8.884	120.96	8.884	120.96	8.797	120.966	8.882	121	8.838	121.051	8.635	121.116	8.659	120.926
	29	E29	8.288	116.949	8.313	116.965	8.293	116.948	8.302	117.225	8.302	117.225	8.282	116.975	8.377	116.76	8.376	116.672	8.388	116.761	8.312	116.858	8.312	116.858	8.344	116.801	8.315	116.897	8.345	116.924	8.332	117.024	8.351	116.854
	30	E30	7.854	121.329	7.854	121.329	7.852	121.321	7.874	121.693	7.874	121.693	7.861	121.344	7.848	121.261	7.859	121.287	7.859	121.287	7.781	120.872	7.781	120.872	7.821	121.007	7.778	120.862	7.784	120.921	7.928	121.789	7.949	121.587
	31	I31	7.67	111.716	7.67	111.716	7.665	111.721	7.665	111.835	7.665	111.835	7.67	111.736	7.68	111.534	7.681	111.468	7.664	111.551	7.678	111.432	7.678	111.432	7.679	111.457	7.674	111.551	7.688	111.459	7.603	111.721	7.631	111.54
	32	G32	7.605	109.548	7.605	109.548	7.602	109.508	7.615	109.787	7.615	109.787	7.604	109.553	7.6	109.811	7.599	109.764	7.595	109.794	7.595	109.818	7.595	109.818	7.6	109.889	7.596	109.838	7.598	109.867	7.55	109.531	7.581	109.36
	33	I33	8.285	122.35	8.264	122.195	8.269	122.267	8.285	122.511	8.274	122.469	8.269	122.258	8.364	122.698	8.372	122.728	8.325	122.894	8.319	122.364	8.319	122.364	8.349	122.552	8.323	122.418	8.313	122.214	8.404	123.236	8.426	123.041
	34	N34	8.536	126.047	8.519	125.894	8.516	125.911	8.527	126.434	8.524	126.351	8.518	125.939	8.575	126.574	8.572	126.522	8.572	126.522	8.608	126.677	8.608	126.677	8.614	126.719	8.602	126.671	8.599	126.666	8.483	126.218	8.498	126.023
	35	G35	7.945	107.471	7.952	107.634	7.946	107.552	7.939	107.743	7.941	107.886	7.943	107.579	7.92	107.097	7.915	107.064	7.915	107.064	7.924	107.046	7.924	107.046	7.917	107.077	7.932	107.132	7.916	107.085	7.758	106.949	7.789	106.741
	36	V36	8.454	122.107	8.428	121.829	8.428	121.859	8.452	122.282	0	0	8.44	121.914	8.558	122.973	8.584	123.017	8.552	122.929	8.45	122.685	8.45	122.685	8.538	122.902	8.457	122.762	8.438	122.702	8.647	123.324	8.65	123.076
	37	D37	7.555	126.142	7.595	125.856	7.587	125.919	7.558	126.506	0	0	7.581	125.907	7.469	126.933	7.478	126.948	7.474	126.977	7.451	126.743	7.434	126.844	7.461	126.793	7.429	126.999	7.471	126.763	7.505	126.816	7.528	126.632
	38	R38	0	0	0	0	0	0	0	0	0	0	0	0	8.383	119.245	8.391	119.106	8.389	119.193	8.416	119.33	8.404	119.597	8.417	119.471	8.414	119.748	8.417	119.51	8.395	118.903	8.422	118.679
	39	Q39	8.048	119.685	8.068	119.628	8.058	119.622	8.06	120.003	8.069	119.942	8.066	119.66	7.979	119.833	7.976	119.807	7.977	119.963	7.987	119.921	7.978	119.88	7.982	119.876	7.982	119.919	7.972	119.854	8.007	119.95	8.024	119.743
	40	F40	8.583	123.805	8.562	123.664	8.561	123.644	8.607	124.125	8.583	123.978	8.568	123.707	8.622	124.202	8.639	124.293	8.618	124.136	8.64	124.052	8.594	123.839	8.699	124.441	8.629	124.044	8.552	123.697	8.882	125.31	8.904	125.098
	41	N41	8.348	116.002	8.346	116.049	8.339	116.04	8.359	116.175	8.356	116.239	8.348	116.049	8.384	116.04	8.388	115.985	8.374	116.083	8.36	115.808	8.353	116.317	8.456	115.687	8.364	115.972	8.38	116.569	8.625	114.924	8.648	114.689
	42	E42	7.716	119.049	7.734	118.992	7.732	118.996	7.678	119.166	7.692	119.126	7.726	118.916	7.707	119.552	7.698	119.448	7.698	119.448	7.539	119.136	7.685	119.487	7.519	118.81	7.565	119.228	7.729	119.456	7.432	118.389	7.457	118.173
	43	Q43	7.673	115.93	7.71	116.201	7.695	116.123	7.722	116.276	7.742	116.474	7.709	116.165	7.594	115.604	7.626	115.635	7.593	115.647	7.552	114.793	7.497	114.822	7.652	114.823	7.543	114.827	7.414	114.751	8.076	116.924	8.071	116.671
	44	L44	0	0	0	0	0	0	0	0	0	0	0	0	7.262	116.787	7.242	116.791	7.257	116.914	7.422	116.817	7.428	117.46	7.477	116.864	7.433	116.912	7.481	117.06	7.074	115.861	7.111	115.844
	45	K45	0	0	0	0	0	0	0	0	0	0	0	0	6.967	122.849	7.037	122.097	6.964	122.759	6.798	123.06	6.74	122.553	6.855	122.621	6.794	123.101	6.861	123.554	7.161	122.735	7.176	122.522
	46	G46	0	0	0	0	0	0	0	0	0	0	0	0	9.092	114.814	8.769	112.975	8.461	113.138	9.514	115.719	9.612	115.277	9.369	114.826	9.484	115.883	9.976	116.066	8.826	111.356	8.851	111.161
	47	V47	7.484	120.017	7.468	120.126	7.482	120.039	7.452	119.836	7.442	119.907	7.476	119.963	7.591	121.938	7.6	121.897	7.6	121.897	6.872	117.693	7.062	119.847	7.235	122.488	6.888	117.871	7.372	122.368	6.954	116.818	6.978	116.462
	48	S48	0	0	0	0	0	0	0	0	0	0	0	0	9.008	122.39	8.858	121.16	8.858	121.16	9.494	122.346	9.487	123.156	9.321	122.556	9.6	122.601	9.32	122.753	8.685	119.517	8.848	119.437
	49	R49	0	0	0	0	0	0	0	0	0	0	0	0	9.382	126.237	9.367	126.126	9.451	125.963	8.99	126.058	9.139	126.456	9.192	126.468	8.968	126.043	9.291	126.75	8.848	126.549	8.88	126.345
	50	E50	0	0	0	0	0	0	0	0	0	0	0	0	8.974	116.749	9.012	116.868	8.936	116.833	8.964	117.041	8.964	117.041	9.082	117.081	8.955	117.01	8.997	117.073	8.996	117.101	9.012	116.858
	51	D51	0	0	0	0	0	0	0	0	0	0	0	0	7.991	119.632	7.974	119.407	7.979	119.644	8.059	120.614	8.059	120.614	7.859	119.876	8.068	120.639	7.978	120.289	7.89	120.173	7.889	119.871
	52	S52	0	0	0	0	0	0	0	0	0	0	0	0	8.333	120.078	8.265	120.052	8.265	120.052	8.499	119.528	8.499	119.528	8.373	120.001	8.492	119.704	8.444	119.476	8.407	118.837	8.44	118.889
	53	L53	0	0	0	0	0	0	0	0	0	0	0	0	7.344	121.444	7.285	121.357	7.285	121.357	7.656	121.59	7.697	121.692	7.619	121.674	7.66	121.654	7.674	121.784	7.173	121.381	7.201	121.222
	54	Q54	8.149	117.708	8.187	117.709	8.167	117.701	8.168	118.057	8.182	118.06	8.187	117.732	8.114	117.701	8.091	117.605	8.104	117.678	8.162	117.711	8.175	117.786	8.129	117.62	8.166	117.739	8.191	117.878	8.196	117.64	8.217	117.444
	55	K55	7.587	117.767	7.587	117.767	7.581	117.69	7.608	118.001	7.608	118.001	7.593	117.652	7.707	118.139	7.691	118.061	7.691	118.061	7.639	118.174	7.639	118.174	7.561	118.016	7.619	118.153	7.61	118.216	7.666	118.034	7.674	117.856
	56	I56	7.525	120.253	7.525	120.253	7.521	120.185	7.531	120.513	7.531	120.513	7.517	120.263	7.545	120.579	7.544	120.561	7.558	120.543	7.558	120.633	7.558	120.633	7.491	120.54	7.555	120.674	7.549	120.625	7.535	121.009	7.56	120.809
	57	L57	8.311	119.474	8.311	119.474	8.301	119.445	8.315	119.847	8.315	119.847	8.298	119.503	8.36	119.342	8.367	119.331	8.367	119.331	8.47	119.331	8.47	119.331	8.42	119.23	8.467	119.356	8.446	119.401	8.454	119.366	8.478	119.194
	58	D58	8.667	119.247	8.667	119.247	8.669	119.257	8.672	119.569	8.672	119.569	8.671	119.27	8.709	119.129	8.708	119.148	8.708	119.148	8.661	119.071	8.661	119.071	8.675	119.125	8.674	119.145	8.679	119.092	8.647	119.45	8.668	119.255
	59	L59	7.727	122.529	7.727	122.529	7.727	122.501	7.733	122.859	7.733	122.859	7.724	122.544	7.717	122.652	7.713	122.635	7.717	122.615	7.702	122.513	7.702	122.513	7.697	122.673	7.698	122.513	7.711	122.337	7.664	123.589	7.688	123.376
	60	A60	7.206	118.929	7.234	118.97	7.227	118.951	7.215	119.247	7.222	119.293	7.226	118.969	7.106	118.772	7.107	118.739	7.107	118.739	7.095	118.684	7.095	118.684	7.103	118.701	7.085	118.695	7.103	118.701	6.997	118.834	7.031	118.691
	61	D61	7.887	120.237	7.887	120.237	7.884	120.216	7.887	120.443	7.887	120.443	7.887	120.231	7.866	120.335	7.87	120.41	7.87	120.41	7.846	120.448	7.846	120.448	7.858	120.507	7.842	120.486	7.859	120.516	7.894	120.927	7.918	120.701
	62	K62	7.836	118.423	7.836	118.423	7.832	118.396	7.836	118.632	7.836	118.632	7.836	118.417	7.798	118.365	7.801	118.347	7.801	118.347	7.773	118.301	7.773	118.301	7.781	118.356	7.781	118.359	7.781	118.358	7.878	118.8	7.895	118.635
	63	K63	8.511	126.509	8.511	126.509	8.503	126.489	8.519	126.861	8.519	126.861	8.511	126.525	8.531	126.986	8.532	126.954	8.532	126.954	8.528	126.838	8.528	126.838	8.535	126.924	8.536	126.909	8.535	126.904	8.508	126.855	8.519	126.669
	64	V64	8.441	116.389	8.441	116.389	8.436	116.336	8.441	116.562	8.441	116.562	8.438	116.38	8.42	116.522	8.421	116.452	8.421	116.452	8.414	116.429	8.414	116.429	8.42	116.466	8.419	116.466	8.419	116.467	8.417	116.665	8.426	116.476
	65	S65	9.033	119.417	9.033	119.417	9.028	119.396	9.042	119.778	9.042	119.778	9.032	119.422	9.034	119.437	9.039	119.412	9.039	119.412	9.027	119.388	9.027	119.388	9.037	119.451	9.036	119.447	9.036	119.443	9.019	119.62	9.036	119.419
	66	A66	8.932	124.046	8.932	124.046	8.927	124.029	8.947	124.435	8.947	124.435	8.93	124.038	8.931	124.127	8.934	124.09	8.934	124.09	8.924	124.1	8.924	124.1	8.933	124.133	8.93	124.137	8.932	124.133	8.912	124.311	8.942	124.287
	67	E67	8.602	117.938	8.602	117.938	8.596	117.916	8.615	118.226	8.615	118.226	8.596	117.946	8.602	117.868	8.606	117.85	8.606	117.85	8.612	117.776	8.612	117.776	8.613	117.856	8.612	117.854	8.612	117.851	8.587	118.027	8.604	117.812
	68	E68	7.9	122.551	7.9	122.551	7.895	122.529	7.911	122.912	7.911	122.912	7.901	122.556	7.901	122.645	7.903	122.656	7.903	122.656	7.899	122.681	7.899	122.681	7.903	122.706	7.903	122.706	7.905	122.7	7.894	122.977	7.907	122.725
	69	F69	8.899	121.637	8.899	121.637	8.894	121.626	8.904	121.952	8.904	121.952	8.895	121.651	8.886	121.519	8.882	121.484	8.882	121.484	8.878	121.315	8.878	121.315	8.882	121.366	8.882	121.369	8.88	121.363	8.844	121.589	8.865	121.398
	70	K70	7.647	116.466	7.647	116.466	7.645	116.391	7.654	116.784	7.654	116.784	7.645	116.502	7.665	116.22	7.661	116.197	7.661	116.197	7.656	115.911	7.656	115.911	7.659	116.007	7.658	116.007	7.659	116.009	7.673	116.359	7.7	116.17
	71	E71	7.74	121.02	7.74	121.02	7.737	121.022	7.753	121.385	7.753	121.385	7.745	121.018	7.772	120.921	7.768	120.923	7.768	120.923	7.781	121.07	7.781	121.07	7.785	121.103	7.786	121.105	7.786	121.104	7.81	121.217	7.831	121.036
	72	L72	8.477	121.889	8.477	121.889	8.474	121.878	8.499	122.247	8.499	122.247	8.473	121.915	8.46	121.664	8.456	121.637	8.456	121.637	8.471	121.652	8.471	121.652	8.472	121.665	8.471	121.661	8.471	121.662	8.41	122.131	8.434	121.936
	73	A73	7.996	121.109	7.996	121.109	7.998	121.104	8.009	121.554	8.009	121.554	7.998	121.176	7.81	120.821	7.801	120.76	7.801	120.76	7.717	119.973	7.717	119.973	7.73	120.057	7.724	120.032	7.732	120.064	7.737	120.686	7.764	120.494
	74	K74	7.665	120.115	7.665	120.115	7.663	120.08	7.662	120.267	7.662	120.267	7.654	120.052	7.7	118.81	7.72	118.824	7.677	118.809	7.722	118.845	7.722	118.845	7.725	118.915	7.725	118.917	7.723	118.918	7.681	118.934	7.71	118.772
	75	R75	8.279	121.227	8.279	121.227	8.273	121.214	8.306	121.528	8.306	121.528	8.283	121.215	8.305	121.344	8.308	121.353	8.316	121.345	8.301	121.143	8.301	121.143	8.299	121.204	8.298	121.206	8.299	121.205	8.314	121.463	8.334	121.273
	76	K76	7.908	119.503	7.885	119.453	7.895	119.482	7.922	119.837	7.913	119.789	7.894	119.457	7.934	119.581	7.931	119.571	7.919	119.534	7.826	119.452	7.826	119.452	7.825	119.449	7.824	119.447	7.843	119.457	7.817	119.72	7.839	119.54
	77	N77	7.531	118.892	7.502	118.86	7.512	118.894	7.495	119.349	7.467	119.342	7.513	118.997	7.985	118.988	8.05	119.08	8.044	118.961	8.256	118.915	8.241	118.849	8.264	118.984	8.261	118.947	8.253	118.913	8.019	118.747	8.047	118.556
	78	D78	8.68	121.036	8.68	121.036	8.676	121.106	8.677	121.333	8.677	121.333	8.656	121.163	8.881	119.72	8.905	119.617	8.895	119.707	8.91	119.266	8.939	119.298	8.966	119.344	8.913	119.296	8.968	119.34	8.959	119.419	8.986	119.263
	79	N79	8.327	119.495	8.36	119.518	8.353	119.559	8.326	119.847	8.36	119.861	8.379	119.516	7.55	118.861	7.554	118.868	7.554	118.868	7.266	118.23	7.292	118.363	7.302	118.498	7.272	118.269	7.314	118.493	7.5	118.902	7.525	118.693
	80	Y80	8.292	122.587	8.292	122.587	8.285	122.551	8.327	122.987	8.327	122.987	8.278	122.6	8.371	122.238	8.366	122.155	8.352	122.286	8.353	122.025	8.353	122.025	8.361	122.019	8.354	122.018	8.361	122.056	8.64	123.255	8.649	123.004
	81	V81	8.288	118.069	8.288	118.069	8.263	118.023	8.178	118.074	8.178	118.074	8.2	117.841	8.85	119.323	8.91	119.415	8.91	119.415	8.997	118.849	9.021	118.985	9.005	119.109	9.005	118.917	9.03	119.112	8.929	118.33	8.956	118.156
	82	K82	7.281	118.869	7.281	118.869	7.285	118.885	7.295	119.219	7.295	119.219	7.281	118.955	7.179	118.677	7.146	118.64	7.199	118.707	7.003	118.813	7.049	118.858	7.062	118.978	7.014	118.881	7.063	118.979	7.006	118.927	7.032	118.798
	83	M83	8.145	119.457	8.145	119.457	8.164	119.489	8.224	119.479	8.224	119.479	8.201	119.451	7.705	118.442	7.615	118.525	7.615	118.525	7.387	117.56	7.397	117.784	7.427	117.927	7.394	117.64	7.43	117.9	7.554	118.476	7.577	118.282
	84	I84	7.778	111.188	7.778	111.188	7.778	111.185	7.807	111.562	7.807	111.562	7.811	111.432	7.445	109.791	7.572	109.98	7.572	109.98	6.99	108.373	7.169	108.818	7.169	108.746	7.012	108.479	7.167	108.678	7.074	108.94	7.111	108.782
	85	Q85	7.078	118.864	7.078	118.864	7.082	118.833	7.131	119.144	7.131	119.144	7.125	118.881	6.997	119.23	6.953	119.128	7.009	119.125	6.885	117.415	6.93	118.04	6.92	118.036	6.886	117.495	6.926	118.071	6.938	117.961	6.975	117.85
	86	D86	7.296	114.401	7.296	114.401	7.303	114.434	7.345	114.958	7.345	114.958	7.353	114.643	7.185	113.758	7.166	113.635	7.185	113.745	7.517	114.173	7.354	113.882	7.371	113.85	7.505	114.134	7.28	113.814	7.725	115.267	7.735	115.068
	87	V87	7.106	124.42	7.106	124.42	7.108	124.366	7.086	124.628	7.086	124.628	7.09	124.349	7.221	124.421	7.216	124.385	7.19	124.441	7.089	124.281	7.149	124.295	7.151	124.392	7.093	124.349	7.151	124.348	7.086	124.044	7.118	123.83
	88	S88	9.183	125.256	9.183	125.256	9.179	125.242	9.156	125.507	9.156	125.507	9.157	125.095	9.21	125.58	9.223	125.622	9.182	125.459	9.32	126.009	9.32	126.009	9.318	126.037	9.319	125.993	9.32	126.083	9.42	126.779	9.445	126.573
	89	P89	0	0	0	0	0	0	0	0	0	0	0	0	0	0	0	0	0	0	0	0	0	0	0	0	0	0	0	0	0	0	0	0
	90	A90	7.781	119.811	7.781	119.811	7.779	119.822	7.784	120.184	7.784	120.184	7.79	119.89	7.765	119.702	7.758	119.623	7.758	119.623	7.769	119.651	7.769	119.651	7.772	119.713	7.775	119.723	7.775	119.719	7.684	119.253	7.707	119.025
	91	D91	8.126	115.576	8.126	115.576	8.132	115.567	8.149	115.982	8.149	115.982	8.157	115.696	8.107	115.697	8.111	115.707	8.111	115.707	8.115	115.685	8.115	115.685	8.117	115.673	8.117	115.675	8.117	115.674	8.011	114.988	8.038	114.83
	92	V92	7.211	123.541	7.211	123.541	7.211	123.484	7.219	123.399	7.219	123.399	7.217	123.161	7.164	123.448	7.154	123.241	7.154	123.241	7.138	123.311	7.138	123.311	7.169	123.62	7.146	123.409	7.148	123.316	7.186	125.634	7.21	125.416
	93	Y93	9.003	130.892	9.003	130.892	8.996	130.833	9.021	131.208	9.021	131.208	9.004	130.78	9.141	131.192	9.205	131.416	9.145	131.231	9.189	131.578	9.146	131.688	9.178	131.501	9.202	131.625	9.191	131.599	8.917	130.906	8.937	130.7
	94	P94	0	0	0	0	0	0	0	0	0	0	0	0	0	0	0	0	0	0	0	0	0	0	0	0	0	0	0	0	0	0	0	0
	95	G95	8.476	111.397	8.476	111.397	8.464	111.359	8.513	111.614	8.513	111.614	8.495	111.254	8.475	111.299	8.469	111.18	8.464	111.163	8.489	111.081	8.489	111.081	8.483	111.178	8.484	111.137	8.487	111.145	8.369	111.518	8.391	111.299
	96	I96	7.179	121.479	7.128	121.482	7.175	121.456	7.164	121.813	0	0	7.167	121.587	7.223	121.55	7.222	121.588	7.213	121.551	7.213	121.594	7.213	121.594	7.235	121.663	7.223	121.67	7.235	121.656	7.15	121.607	7.178	121.413
	97	L97	8.872	121.195	8.857	121.208	8.853	121.173	8.818	121.129	0	0	8.885	121.306	8.857	121.25	8.813	121.193	8.843	121.195	8.809	121.19	8.809	121.19	8.821	121.248	8.817	121.232	8.82	121.25	8.736	121.292	8.752	121.091
	98	Q98	8.711	117.654	8.711	117.654	8.7	117.634	8.723	117.649	8.723	117.649	8.709	117.56	8.687	117.61	8.663	117.543	8.673	117.56	8.639	117.459	8.639	117.459	8.649	117.509	8.654	117.511	8.645	117.509	8.65	117.802	8.662	117.621
	99	L99	7.828	119.564	7.828	119.564	7.823	119.728	7.822	119.866	7.822	119.866	7.823	119.723	7.844	119.612	7.873	119.708	7.851	119.62	7.861	119.737	7.861	119.737	7.865	119.746	7.865	119.746	7.865	119.745	7.856	119.939	7.883	119.765
	100	L100	8.343	119.078	8.343	119.078	8.336	119.041	8.312	119.55	8.312	119.55	8.327	119.251	8.36	119.282	8.344	119.213	8.344	119.213	8.381	119.076	8.381	119.076	8.378	119.156	8.377	119.188	8.359	119.187	8.265	119.339	8.294	119.157
	101	K101	7.946	117.73	7.946	117.73	7.939	117.724	7.938	118.085	7.938	118.085	7.926	117.79	7.953	117.735	7.924	117.697	7.924	117.697	7.912	117.669	7.912	117.669	7.925	117.729	7.921	117.72	7.914	117.718	7.929	117.86	7.948	117.679
	102	D102	8.741	122.513	8.741	122.513	8.748	122.519	8.739	122.912	8.739	122.912	8.742	122.533	8.805	122.638	8.852	122.644	8.805	122.623	8.826	122.673	8.826	122.673	8.844	122.713	8.835	122.712	8.832	122.706	8.877	122.943	8.898	122.751
	103	L103	9.393	123.648	9.393	123.648	9.391	123.618	9.393	123.963	9.393	123.963	9.39	123.621	9.369	123.548	9.363	123.548	9.368	123.568	9.367	123.517	9.367	123.517	9.372	123.598	9.364	123.588	9.369	123.557	9.338	123.869	9.36	123.655
	104	R104	8.373	120.14	8.358	120.081	8.354	120.07	8.367	120.434	8.367	120.434	8.353	120.076	8.36	120.161	8.309	120.048	8.338	120.077	8.295	119.889	8.295	119.889	8.332	120.07	8.301	119.964	8.323	120.043	8.215	119.986	8.237	119.785
	105	S105	8.712	117.198	8.712	117.198	8.706	117.156	8.723	117.519	8.723	117.519	8.711	117.21	8.725	117.166	8.721	117.135	8.721	117.135	8.722	117.117	8.722	117.117	8.733	117.187	8.73	117.163	8.717	117.171	8.741	117.43	8.756	117.202
	106	N106	7.45	118.213	7.45	118.213	7.45	118.205	7.446	118.488	7.446	118.488	7.447	118.215	7.439	118.178	7.444	118.156	7.443	118.094	7.444	118.105	7.444	118.105	7.445	118.172	7.446	118.171	7.446	118.171	7.432	118.334	7.462	118.153
	107	K107	7.93	114.763	7.93	114.763	7.925	114.712	7.941	114.844	7.941	114.844	7.928	114.715	7.929	114.812	7.922	114.792	7.922	114.792	7.913	114.747	7.913	114.747	7.921	114.83	7.921	114.831	7.92	114.831	7.893	115.016	7.918	114.801
	108	I108	7.981	122.37	8.006	122.363	7.995	122.368	7.978	122.569	7.99	122.539	7.993	122.376	7.991	122.333	7.993	122.326	7.993	122.326	8.009	122.331	8.009	122.331	8	122.373	8.009	122.374	7.977	122.372	8.008	122.575	8.028	122.391
	109	K109	7.735	125.138	7.723	125.008	7.73	125.05	7.734	125.551	7.724	125.453	7.731	125.065	7.716	125.061	7.717	125.027	7.71	125.036	7.663	124.936	7.693	124.994	7.749	125.072	7.672	124.96	7.711	125.074	7.636	125.113	7.664	124.947
	110	I110	9.318	122.237	9.307	122.049	9.311	122.086	9.298	122.455	9.295	122.356	9.311	122.073	9.275	121.985	9.268	121.997	9.268	121.997	9.287	121.956	9.29	122.039	9.293	122.139	9.292	122.022	9.291	122.1	9.293	122.023	9.323	121.858
	111	A111	8.801	127.732	8.835	127.803	8.831	127.88	8.777	128.164	8.802	128.184	8.812	127.869	8.778	127.888	8.739	128.14	8.812	127.928	8.799	128.131	8.747	128.156	8.795	128.026	8.805	128.165	8.824	128.48	8.856	128.318	8.886	128.155
	112	L112	8.477	123.208	8.557	123.843	8.529	123.77	8.462	123.413	8.525	123.949	8.514	123.662	8.414	123.259	8.655	123.786	8.56	123.677	8.417	123.63	8.455	123.834	8.619	123.903	8.423	123.653	8.588	123.878	8.598	124.187	8.626	124.017
	113	A113	9.306	134.373	9.232	134.378	9.248	134.624	9.309	134.773	9.228	134.823	9.234	134.597	0	0	9.36	134.393	0	0	9.35	133.448	9.323	133.572	9.374	134.432	9.367	133.52	9.502	133.635	9.176	133.864	9.208	133.704
	114	S114	7.312	111.887	7.114	110.502	7.172	110.68	0	0	0	0	7.168	110.63	0	0	7.311	113.929	0	0	7.187	113.513	7.448	114.236	7.336	113.029	7.183	113.541	0	0	7.564	114.479	7.608	114.32
	115	A115	8.946	129.265	8.969	129.893	8.957	129.503	0	0	0	0	8.939	129.452	0	0	9.34	130.305	0	0	10.949	129.777	11.057	130.741	8.483	128.651	10.958	129.732	10.871	129.597	9.672	129.419	9.693	129.284
	116	S116	8.23	113.152	8.247	113.528	8.264	113.382	8.234	113.462	0	0	8.218	113.527	0	0	8.947	113.956	8.925	113.922	9.214	114.034	9.057	113.849	9.114	112.933	9.247	114.228	9.22	114.195	8.558	113.243	8.583	113.117
	117	K117	0	0	0	0	0	0	0	0	0	0	0	0	0	0	10.809	134.879	10.764	134.888	11.118	136.605	11.374	137.343	11.244	136.801	11.106	136.561	11.437	137.57	11.197	136.759	11.228	136.546
	118	N118	0	0	0	0	0	0	0	0	0	0	0	0	8.418	116.739	8.415	116.948	8.392	116.878	8.325	117.128	8.199	116.881	8.2	116.688	8.34	117.184	8.252	116.94	8.462	118.442	8.49	118.235
	119	G119	7.477	106.243	7.477	106.243	7.549	106.257	7.486	106.479	7.486	106.479	7.556	106.3	7.296	105.814	7.308	105.829	7.341	105.898	7.45	106.376	7.568	106.758	7.464	106.18	7.442	106.36	7.553	106.765	7.54	106.824	7.558	106.623
	120	P120	0	0	0	0	0	0	0	0	0	0	0	0	0	0	0	0	0	0	0	0	0	0	0	0	0	0	0	0	0	0	0	0
	121	F121	7.69	119.552	7.708	119.298	7.706	119.333	7.669	119.9	7.682	119.578	7.689	119.425	7.727	119.51	7.723	119.473	7.745	119.472	7.7	119.574	7.7	119.574	7.73	119.609	7.716	119.618	7.73	119.728	7.639	119.543	7.656	119.338
	122	L122	8.214	119.892	8.214	119.892	8.22	119.844	8.262	120.144	8.262	120.144	8.275	119.856	7.956	119.845	7.938	119.947	7.938	119.947	7.993	120.082	7.993	120.082	7.951	120.086	7.905	120.091	7.979	120.064	7.637	121.154	7.665	120.945
	123	L123	8.241	117.135	8.294	117.313	8.275	117.301	8.261	117.598	8.3	117.71	8.265	117.356	8.233	117.077	8.314	117.273	8.276	117.21	8.399	117.258	8.399	117.258	8.44	117.471	8.408	117.328	8.431	117.352	8.32	117.487	8.341	117.311
	124	E124	7.63	121.134	7.577	121.014	7.58	121.015	7.62	121.382	7.583	121.329	7.575	121.009	7.59	121.054	7.543	120.829	7.558	120.909	7.665	120.888	7.675	120.987	7.587	120.906	7.654	120.828	7.631	120.864	7.564	119.934	7.594	119.757
	125	R125	8.088	120.894	8.066	120.958	8.059	120.933	8.06	121.299	8.052	121.32	8.046	121.022	8.177	120.862	8.172	120.846	8.172	120.846	8.134	120.941	8.177	121.004	8.139	120.993	8.139	120.992	8.138	120.991	8.048	121.203	8.073	121.022
	126	M126	7.322	113.323	7.322	113.323	7.338	113.349	7.345	113.763	7.345	113.763	7.361	113.482	7.263	113.044	7.288	113.028	7.288	113.028	7.289	113.268	7.299	113.211	7.291	113.154	7.296	113.276	7.325	113.203	7.44	113.339	7.465	113.142
	127	N127	8.012	116.87	8.012	116.87	8.006	116.825	8.012	116.984	8.012	116.984	8.005	116.755	8.016	117.115	8.013	117.139	8.013	117.139	8.017	116.973	8.026	117.036	8.026	117.094	8.025	117.035	8.026	117.095	7.978	117.299	8.003	117.077
	128	L128	8.749	113.988	8.701	114.016	8.701	113.968	8.727	114.253	8.694	114.245	8.687	113.966	8.718	114.093	8.692	114.207	8.7	114.148	8.654	114.241	8.717	114.235	8.706	114.239	8.668	114.291	8.702	114.316	8.709	114.414	8.73	114.225
	129	T129	7.398	115.88	7.385	115.625	7.381	115.581	7.396	116.144	7.378	115.866	7.375	115.665	7.442	115.719	7.439	115.365	7.432	115.531	7.442	115.592	7.442	115.592	7.447	115.635	7.447	115.634	7.447	115.633	7.441	115.792	7.466	115.55
	130	G130	8.595	106.106	8.595	106.106	8.587	106.088	8.603	106.368	8.603	106.368	8.583	106.108	8.622	106.306	8.625	106.338	8.622	106.301	8.624	106.117	8.624	106.117	8.632	106.243	8.631	106.233	8.63	106.232	8.584	106.296	8.601	106.089
	131	Y131	7.756	116.007	7.775	116.094	7.775	116.067	7.76	116.237	7.771	116.309	7.776	116.091	7.763	116.032	7.78	116.103	7.776	116.079	7.781	116.171	7.781	116.171	7.799	116.159	7.79	116.2	7.788	116.163	7.757	116.592	7.782	116.388
	132	F132	7.282	115.203	7.378	115.269	7.369	115.32	7.287	115.546	7.375	115.569	7.375	115.357	7.325	115.266	7.375	115.359	7.365	115.288	7.363	115.327	7.363	115.327	7.39	115.394	7.335	115.157	7.381	115.398	7.362	115.339	7.39	115.178
	133	D133	9.137	124.909	9.222	124.301	9.203	124.347	9.155	125.187	9.23	124.601	9.205	124.274	9.176	125.014	9.253	124.619	9.224	124.715	9.172	124.898	9.172	124.898	9.235	124.887	9.182	124.924	9.226	124.886	9.226	125.161	9.25	124.914
	134	A134	7.688	115.338	7.639	116.379	7.665	116.228	7.686	115.736	7.634	116.762	7.641	116.367	7.686	115.386	7.676	115.691	7.676	115.691	7.701	115.456	7.716	115.407	7.707	115.587	7.707	115.537	7.713	115.626	7.627	115.632	7.655	115.467
	135	I135	8.567	121.169	8.606	122.158	8.589	122.132	8.572	121.466	8.612	122.421	8.584	122.157	8.608	121.149	8.613	121.28	8.596	121.431	8.616	121.395	8.629	121.358	8.641	121.499	8.622	121.426	8.634	121.377	8.642	122.148	8.66	122.004
	136	A136	8.247	128.888	8.244	130.027	8.295	129.789	8.257	129.541	8.316	130.386	8.256	129.701	8.551	130.578	8.612	131.016	8.567	130.604	8.568	131.114	8.511	131.036	8.579	131.286	8.579	131.143	8.571	130.874	8.482	131.055	8.498	130.85
	137	D137	8.497	123.672	8.445	122.393	8.483	122.76	8.504	123.908	8.454	122.666	8.487	122.791	8.397	125.13	8.473	124.323	8.472	124.189	8.331	125.07	8.389	124.805	8.483	124.443	8.345	125.197	8.492	124.478	8.449	124.893	8.46	124.765
	138	P138	0	0	0	0	0	0	0	0	0	0	0	0	0	0	0	0	0	0	0	0	0	0	0	0	0	0	0	0	0	0	0	0
	139	A139	8.479	120.862	8.307	123.219	8.332	122.559	8.48	121.329	8.297	123.63	8.326	122.513	8.64	119.828	8.578	121.527	8.466	121.465	8.8	119.258	8.741	119.712	8.723	120.466	8.817	119.215	8.558	120.331	8.64	120.876	8.677	120.611
	140	E140	7.661	116.078	8.19	119.196	7.986	118.996	7.657	116.358	8.233	119.461	7.974	119.137	7.57	116.023	7.726	118.222	7.764	117.824	7.561	115.783	7.463	116.074	7.607	118.13	7.57	115.822	0	0	7.482	116.423	7.517	116.21
	141	V141	7.208	118.184	7.73	118.392	7.715	118.547	7.174	118.547	7.742	118.635	7.742	118.724	0	0	7.545	117.314	7.486	117.103	6.835	112.173	7.188	114.948	7.52	117.002	6.806	111.898	0	0	6.996	115.489	6.967	114.718
	142	A142	8.576	127.927	8.206	126.781	8.115	125.77	8.585	128.145	8.211	127.132	8.109	125.647	8.687	125.639	7.962	124.493	8.004	124.802	8.679	124.686	8.321	124.259	7.884	124.102	8.715	124.798	7.92	124.27	8.514	125.298	8.583	125.193
	143	A143	7.517	120.674	8.109	122.567	7.975	121.734	7.527	120.989	8.113	122.897	7.944	121.587	7.29	119.232	8.026	121.262	7.996	121.23	7.256	118.881	7.389	119.383	7.876	120.561	7.252	118.789	7.853	120.642	7.314	119.745	7.311	119.381
	144	S144	8.406	117.052	8.221	113.948	7.961	113.772	8.398	117.386	0	0	7.93	113.868	0	0	7.805	113.302	7.949	113.718	8.559	117.529	8.661	118.569	7.797	113.038	8.563	117.54	8.234	115.995	8.528	118.012	8.557	117.732
	145	K145	8.583	124.861	0	0	8.163	122.855	0	0	0	0	8.178	122.906	0	0	8.339	122.112	0	0	8.251	124.719	8.118	125.649	0	0	8.218	123.12	0	0	8.994	128.026	8.804	125.925
	146	P146	0	0	0	0	8.215	123.494	0	0	0	0	8.223	123.634	0	0	8.243	123.713	0	0	0	0	0	0	0	0	7.512	124.256	0	0	0	0	7.485	124.249
	147	A147	8.939	131.421	0	0	8.215	124.209	8.943	131.811	0	0	8.276	124.352	9.077	131.886	8.048	124.15	0	0	9.094	131.451	9.114	131.721	0	0	9.017	127.929	0	0	9.185	132.018	9.129	128.463
	148	P148	0	0	0	0	0	0	0	0	0	0	0	0	0	0	0	0	0	0	0	0	0	0	0	0	0	0	0	0	0	0	0	0
	149	D149	9.212	120.548	0	0	8.116	116.448	9.202	120.973	0	0	8.061	116.362	9.35	120.475	9.342	120.517	0	0	9.431	120.588	9.367	120.508	0	0	9.418	120.661	0	0	9.342	120.841	9.368	120.669
	150	I150	9.631	119.757	0	0	7.976	120.374	9.636	120.04	0	0	8.008	120.71	9.919	120.436	0	0	0	0	10.145	120.871	9.988	120.766	0	0	10.21	121.038	0	0	9.723	120.358	9.774	120.169
	151	F151	7.314	121.03	7.283	121.036	7.168	120.768	7.28	121.321	7.258	121.325	7.17	120.749	7.249	120.908	7.245	120.772	7.246	120.848	7.211	120.697	7.213	120.558	7.232	120.748	7.226	120.68	7.236	120.796	7.242	120.897	7.275	120.739
	152	I152	7.819	120.906	7.746	120.841	8.004	120.258	7.812	121.11	7.753	121.15	8.011	120.251	7.83	120.484	7.84	119.993	7.914	119.695	7.854	120.168	7.902	120.303	7.91	120.261	7.86	120.212	7.841	120.254	7.717	120.329	7.728	120.186
	153	A153	8.473	120.32	8.505	120.315	8.215	120.296	8.472	120.603	8.489	120.523	8.225	120.218	8.43	120.189	8.276	120.189	8.204	120.444	8.491	120.06	8.475	119.982	8.284	120.077	8.51	120.28	8.317	120.056	8.412	120.448	8.444	120.33
	154	A154	7.817	122.364	7.823	122.538	7.78	122.461	7.806	122.593	7.811	122.819	7.775	122.395	7.859	122.165	8.011	122.355	7.991	122.154	7.816	122.291	7.774	122.335	7.977	122.371	7.849	122.405	7.898	122.45	7.841	122.286	7.881	122.114
	155	A155	7.684	118.887	7.606	118.888	7.604	118.975	7.678	119.216	7.602	119.254	7.597	119.01	7.612	118.391	7.495	118.845	7.578	118.809	7.554	118.296	7.566	118.382	7.511	118.853	7.571	118.305	7.579	118.802	7.578	118.492	7.6	118.298
	156	H156	8.442	116.675	8.47	116.676	8.424	116.626	8.449	117.03	8.477	117.061	8.421	116.609	8.535	116.893	8.445	116.588	8.465	116.666	8.541	116.974	8.525	116.946	8.444	116.515	8.534	116.796	8.417	116.405	8.469	117.038	8.482	116.772
	157	A157	8.206	121.768	8.339	122.368	8.321	122.238	8.211	122.144	8.34	122.73	8.323	122.286	8.279	121.766	8.367	122.169	8.338	122.083	8.313	121.753	8.288	121.707	8.375	122.191	8.332	121.899	8.313	122.214	8.244	122.087	8.279	121.954
	158	V158	7.231	107.524	7.293	107.767	7.289	107.764	7.249	107.677	7.303	107.83	7.289	107.781	7.248	107.47	7.28	107.695	7.285	107.778	7.247	107.39	7.247	107.39	7.281	107.725	7.248	107.434	7.265	107.658	7.223	107.56	7.247	107.358
	159	G159	7.806	110.466	7.822	110.132	7.818	110.21	7.818	110.656	7.836	110.362	7.821	110.209	7.805	110.138	7.821	110.086	7.817	110.11	7.813	110.05	7.813	110.05	7.823	110.097	7.811	110.036	7.824	110.038	7.783	110.264	7.807	110.069
	160	V160	7.656	117.068	7.771	116.88	7.737	116.891	7.663	117.12	7.781	116.917	7.742	116.917	7.683	116.971	7.718	116.838	7.718	116.838	7.711	116.7	7.683	116.816	7.719	116.875	7.711	116.81	7.709	116.75	7.674	117.103	7.7	116.869
	161	A161	8.711	126.397	8.675	125.264	8.678	125.537	8.71	126.668	8.675	125.542	8.678	125.538	8.68	125.822	8.674	125.531	8.674	125.531	8.679	125.386	8.687	125.711	8.673	125.592	8.686	125.525	8.667	125.354	8.656	125.852	8.681	125.618
	162	P162	0	0	0	0	0	0	0	0	0	0	0	0	0	0	0	0	0	0	0	0	0	0	0	0	0	0	0	0	0	0	0	0
	163	S163	7.774	106.767	7.725	106.718	7.731	106.656	7.771	107.096	7.724	107.077	7.735	106.705	7.752	106.787	7.735	106.588	7.735	106.588	7.763	106.737	7.763	106.737	7.742	106.589	7.766	106.761	7.748	106.699	7.735	107	7.747	106.774
	164	E164	7.842	121.695	7.842	121.695	7.859	121.724	7.852	121.994	7.852	121.994	7.86	121.729	7.85	121.669	7.879	121.662	7.879	121.662	7.853	121.818	7.853	121.818	7.897	121.618	7.855	121.816	7.869	121.561	7.81	121.902	7.84	121.726
	165	S165	8.046	114.768	8.036	114.858	8.049	114.907	8.046	115.029	8.035	115.085	8.047	114.934	8.022	114.674	8.081	114.989	8.061	114.991	8.027	114.553	8.027	114.553	8.094	115.178	8.034	114.646	8.097	115.171	7.981	114.777	8.011	114.601
	166	I166	7.706	121.681	7.743	121.818	7.744	121.796	7.688	121.92	7.73	122.075	7.75	121.753	7.675	121.61	7.685	121.686	7.685	121.686	7.662	121.68	7.662	121.68	7.72	121.689	7.661	121.654	7.679	121.75	7.611	121.8	7.641	121.623
	167	G167	8.724	112.398	8.724	112.398	8.702	112.328	8.737	112.731	8.737	112.731	8.705	112.297	8.787	112.599	8.749	112.389	8.725	112.458	8.861	112.885	8.853	112.814	8.711	112.287	8.864	112.938	8.709	112.428	8.789	112.916	8.816	112.701
	168	L168	7.871	123.271	7.957	123.418	7.97	123.469	7.829	123.415	7.919	123.539	7.915	123.744	7.964	123.53	7.91	123.634	7.915	123.773	7.968	124.09	7.827	124.365	8.126	123.841	7.987	124.151	8.24	124.804	7.828	123.779	7.857	123.612
	169	E169	6.875	123.352	6.875	123.563	6.897	123.988	6.894	123.892	6.901	124.114	6.909	124.105	6.873	123.43	6.919	121.604	6.823	123.884	6.946	124.104	7.026	125.165	6.893	122.951	6.941	124.104	6.728	124.374	6.987	124.536	7.017	124.403
	170	D170	0	0	0	0	0	0	0	0	0	0	0	0	8.534	115.661	8.726	114.688	0	0	8.488	116.458	8.741	118.621	8.888	115.56	8.551	116.372	0	0	8.372	116.574	8.395	116.303
	171	S171	0	0	0	0	0	0	0	0	0	0	0	0	0	0	8.644	116.936	0	0	8.496	116.861	9.037	117.271	8.306	116.749	8.515	117.042	0	0	8.305	114.53	8.338	114.406
	172	Q172	9.31	126.525	9.239	126.011	9.198	126.002	9.322	126.734	9.248	126.417	9.199	126.053	0	0	9.301	127.16	0	0	9.238	123.973	9.21	124.523	9.375	128.26	9.265	124.12	9.12	125.028	9.773	125.007	9.802	124.79
	173	A173	8.863	120.471	8.937	120.801	8.884	120.963	8.847	120.799	8.927	121.16	8.884	120.951	8.828	120.631	8.861	121.001	8.82	121.001	8.688	120.801	8.669	120.358	9.007	120.896	8.655	121.078	8.648	121.138	8.686	120.976	8.705	121.051
	174	G174	7.781	105.715	8.015	108.707	7.888	108.381	0	0	0	0	7.891	108.389	0	0	7.724	108.09	7.926	107.576	8.317	106.888	8.289	106.811	7.12	108.323	8.311	106.72	0	0	8.406	106.274	8.413	105.838
	175	I175	8.269	123.186	8.166	122.823	8.195	122.846	8.292	123.371	8.135	123.078	8.211	122.885	8.316	123.225	8.249	122.794	8.153	122.698	8.581	123.001	8.588	123.257	8.074	122.883	8.593	123.029	0	0	8.475	123.725	8.519	123.497
	176	Q176	8.09	120.406	0	0	7.932	119.516	8.126	120.808	0	0	7.918	119.539	7.935	120.413	7.852	119.604	0	0	7.606	120.168	7.776	120.699	7.775	119.56	7.634	120.163	0	0	7.693	120.48	7.731	120.33
	177	A177	7.658	122.201	7.658	122.202	7.795	122.29	7.661	122.484	7.661	122.484	7.779	122.11	7.741	122.407	7.832	122.409	7.832	122.409	7.685	122.623	7.701	122.599	7.856	122.533	7.81	122.974	0	0	7.712	122.454	7.857	122.572
	178	I178	7.956	117.775	8.014	119.1	7.966	118.981	7.94	118.206	7.99	119.109	7.951	119.215	8.007	117.751	7.953	119.246	8.046	118.933	8.151	117.489	8.069	117.91	7.914	119.308	8.16	117.635	0	0	8.069	117.948	8.098	117.805
	179	K179	8.663	120.997	8.376	121.307	8.338	121.172	8.641	121.572	0	0	8.328	121.254	8.598	120.818	8.364	121.209	8.364	121.209	8.541	120.705	8.62	120.933	8.264	121.141	8.51	120.76	0	0	8.503	120.875	8.487	120.755
	180	D180	8.671	119.253	8.78	120.493	8.81	120.627	8.678	119.593	8.771	120.754	8.808	120.848	8.608	118.966	8.785	120.758	8.782	120.718	8.424	118.426	8.594	119.071	8.866	121.148	8.478	118.699	8.83	120.846	8.458	118.818	8.508	118.814
	181	S181	8.091	117.051	8	116.405	8.031	116.287	8.09	117.35	8.003	116.574	8.022	116.305	8.126	117.163	8.048	116.231	8.07	116.287	8.165	117.305	8.165	117.305	8.047	115.957	8.192	117.385	8.121	115.924	8.112	117.343	8.153	117.123
	182	G182	7.35	109.007	7.407	108.655	7.422	108.696	7.36	109.268	7.408	108.915	7.42	108.707	7.294	108.982	7.377	108.783	7.382	108.835	7.178	108.822	7.263	108.741	7.424	108.857	7.21	108.843	7.499	109.177	7.217	109.111	7.26	108.9
	183	A183	7.18	124.293	7.099	124.184	7.123	124.222	7.189	124.593	7.096	124.422	7.117	124.278	7.221	124.321	7.21	124.468	7.186	124.406	7.29	124.039	7.194	124.155	7.176	124.573	7.272	124.114	7.119	124.375	7.193	124.317	7.186	123.713
	184	L184	8.168	122.675	8.168	122.675	8.154	122.621	8.147	122.905	8.147	122.905	8.16	122.634	8.146	122.732	8.17	123.015	8.148	122.584	8.043	122.615	8.043	122.615	8.181	122.832	8.068	122.61	8.125	122.469	8.069	122.728	8.081	122.482
	185	P185	0	0	0	0	0	0	0	0	0	0	0	0	0	0	0	0	0	0	0	0	0	0	0	0	0	0	0	0	0	0	0	0
	186	I186	8.262	119.319	8.265	119.23	8.265	119.188	8.252	119.499	8.255	119.403	8.269	119.208	8.357	119.396	8.311	119.062	8.335	119.343	8.405	119.468	8.405	119.468	8.29	119.103	8.416	119.618	8.353	119.144	8.273	119.421	8.299	119.245
	187	G187	8.925	115.777	8.915	115.624	8.908	115.661	8.924	116.063	8.914	115.968	8.924	115.73	8.888	115.693	8.861	115.485	8.857	115.467	8.922	115.902	8.837	115.857	8.888	115.599	8.911	115.917	8.852	115.187	8.927	116.303	8.947	116.073
	188	V188	7.908	118.703	7.775	118.265	7.772	118.248	7.871	119.153	7.762	118.309	7.772	118.198	0	0	7.616	118.1	7.562	117.941	8.052	119.074	8.155	119.145	7.527	117.947	8.041	119.121	7.543	117.758	8.111	119.17	8.125	118.982
	189	G189	8.359	113.644	8.39	113.611	8.387	113.627	8.363	114.113	8.386	114.113	8.386	113.707	8.268	113.359	8.278	113.391	8.294	113.386	8.251	113.011	8.251	113.011	8.27	113.426	8.24	113.001	8.275	113.493	8.113	113.258	8.129	113.028
	190	R190	8.652	120.755	8.63	120.569	8.631	120.606	8.646	121.014	8.628	120.781	8.633	120.636	8.641	120.989	8.602	120.842	8.602	120.842	8.619	121.002	8.55	120.81	8.584	120.891	8.652	121.091	8.455	121.057	8.743	120.924	8.761	120.754
	191	P191	0	0	0	0	0	0	0	0	0	0	0	0	0	0	0	0	0	0	0	0	0	0	0	0	0	0	0	0	0	0	0	0
	192	E192	9.691	118.599	9.663	118.504	9.656	118.476	9.717	118.994	9.698	118.941	9.663	118.515	9.657	118.709	9.65	118.553	9.617	118.591	9.656	118.859	9.66	118.607	9.571	118.64	9.672	118.903	9.364	118.803	9.634	118.922	9.652	118.664
	193	D193	7.181	115.393	7.217	115.642	7.214	115.612	7.188	115.748	7.217	116.019	7.215	115.628	7.17	115.462	7.208	115.648	7.237	115.821	7.153	115.55	7.165	115.694	7.27	115.938	7.153	115.513	7.181	115.523	7.052	115.022	7.079	114.859
	194	L194	7.593	117.26	7.584	117.61	7.594	117.365	7.582	117.629	7.582	117.911	7.592	117.529	7.559	116.709	7.571	117.021	7.583	117.19	7.556	116.345	7.573	116.848	7.602	117.401	7.567	116.39	7.608	117.521	7.692	116.782	7.709	116.623
	195	G195	8.024	107.143	8.024	107.143	8.018	107.098	8.028	107.401	8.028	107.401	8.019	107.119	8.032	107.43	8.022	107.271	8.03	107.372	8.045	107.925	7.975	107.208	8.038	107.484	8.047	107.956	8.09	107.835	8.036	108.217	8.057	107.971
	196	D196	7.971	116.851	7.971	116.851	7.97	116.808	7.967	117	7.967	117	7.977	116.824	7.977	117.08	7.978	117.073	7.982	117.113	7.959	116.86	7.952	116.774	7.992	117.278	7.972	116.976	8.032	117.567	7.919	116.721	7.932	116.384
	197	D197	8.846	117.207	8.804	117.4	8.797	117.394	8.851	117.491	8.805	117.686	8.795	117.423	8.879	117.119	8.807	117.295	8.798	117.188	8.992	116.981	8.889	117.08	8.793	117.355	8.99	117.022	8.726	117.624	8.93	117.361	8.942	117.201
	198	I198	6.901	114.153	6.964	115.075	6.964	115.124	6.917	114.262	6.982	115.184	6.968	115.11	6.857	113.664	6.935	115.143	6.935	115.035	6.81	112.914	6.865	113.522	6.945	115.607	6.814	113.042	6.882	115.464	6.794	113.476	6.824	113.384
	199	V199	9.015	125.895	9.027	126.328	9.033	126.366	9.03	126.228	9.038	126.534	9.037	126.37	8.974	125.769	8.993	126.395	9.041	126.461	8.931	125.494	8.936	125.622	9.039	126.892	8.945	125.567	9.075	126.01	8.94	125.441	8.96	125.273
	200	I200	7.997	125.757	7.984	125.49	7.978	125.572	8.009	126.112	7.996	125.796	7.991	125.613	8.002	126.155	7.989	125.947	7.984	125.92	7.989	126.28	7.962	125.971	7.996	125.996	7.996	126.294	7.994	126.193	7.951	126.805	7.965	126.613
	201	V201	8.751	119.623	8.726	119.45	8.731	119.485	8.731	119.877	8.704	119.629	8.726	119.501	8.774	120.052	8.751	119.88	8.739	119.897	8.807	120.317	8.841	120.137	8.74	119.883	8.82	120.362	8.706	120.201	8.79	120.891	8.814	120.683
	202	P202	0	0	0	0	0	0	0	0	0	0	0	0	0	0	0	0	0	0	0	0	0	0	0	0	0	0	0	0	0	0	0	0
	203	D203	6.841	109.977	6.838	109.886	6.839	109.864	6.856	110.457	6.855	110.335	6.833	109.892	6.851	110.204	6.861	110.116	6.85	109.956	6.843	110.172	6.843	110.172	6.851	110.09	6.837	109.7	6.843	110.109	6.826	110.462	6.851	110.223
	204	T204	8.222	109.141	8.222	109.141	8.217	109.127	8.224	109.317	8.224	109.317	8.23	109.193	8.221	108.909	8.234	108.783	8.222	108.868	8.233	108.819	8.233	108.819	8.246	108.715	8.264	108.908	8.222	108.713	8.125	108.991	8.151	108.832
	205	S205	8.853	119.284	8.853	119.284	8.853	119.281	8.868	119.66	8.868	119.66	8.851	119.349	8.91	119.457	8.915	119.477	8.902	119.438	8.919	119.382	8.919	119.382	8.913	119.543	8.909	119.468	8.909	119.431	8.904	120.287	8.922	120.078
	206	H206	7.244	118.121	7.244	118.121	7.26	118.153	7.231	118.561	7.231	118.561	7.27	118.141	7.162	118.364	7.154	118.337	7.182	118.353	7.175	118.514	7.175	118.514	7.159	118.28	7.177	118.349	7.163	118.35	7.023	118.384	7.051	118.134
	207	Y207	7.801	120.057	7.801	120.057	7.789	120.095	7.798	120.538	7.798	120.538	7.787	119.974	7.832	119.686	7.833	119.745	7.833	119.745	7.819	119.639	7.819	119.639	7.832	119.741	7.831	119.744	7.832	119.745	7.74	119.746	7.766	119.603
	208	T208	7.345	114.317	7.345	114.317	7.35	114.293	7.358	114.691	7.358	114.691	7.353	114.359	7.4	114.602	7.411	114.557	7.401	114.556	7.414	114.682	7.414	114.682	7.408	114.637	7.409	114.642	7.408	114.64	7.407	114.61	7.425	114.375
	209	L209	9.523	125.014	9.505	124.989	9.5	124.98	9.545	125.323	9.528	125.303	9.509	124.983	9.526	125.066	9.515	125.04	9.515	125.04	9.49	124.945	9.49	124.945	9.526	125.064	9.504	125.034	9.525	125.064	9.466	125.197	9.491	125.018
	210	E210	8.606	116.644	8.606	116.644	8.599	116.61	8.623	116.998	8.623	116.998	8.601	116.644	8.6	116.659	8.596	116.592	8.596	116.592	8.59	116.537	8.59	116.537	8.589	116.558	8.598	116.561	8.594	116.568	8.543	116.71	8.561	116.532
	211	F211	8.187	122.077	8.187	122.077	8.185	122.07	8.196	122.342	8.196	122.342	8.185	122.063	8.205	122.219	8.202	122.205	8.202	122.205	8.2	122.218	8.2	122.218	8.206	122.32	8.204	122.209	8.161	122.248	8.195	122.575	8.211	122.344
	212	L212	8.391	119.595	8.391	119.595	8.385	119.54	8.424	119.959	8.424	119.959	8.386	119.534	8.41	119.528	8.417	119.457	8.41	119.502	8.4	119.465	8.4	119.465	8.416	119.479	8.418	119.483	8.4	119.473	8.37	119.723	8.39	119.535
	213	K213	8.436	116.133	8.436	116.133	8.427	116.058	8.439	116.465	8.439	116.465	8.432	116.205	8.418	116.181	8.409	116.108	8.409	116.108	8.387	116.151	8.387	116.151	8.413	116.093	8.393	116.157	8.375	116.058	8.356	116.363	8.382	116.184
	214	E214	7.792	120.287	7.792	120.287	7.782	120.282	7.803	120.591	7.803	120.591	7.782	120.271	7.814	120.369	7.807	120.348	7.807	120.348	7.795	120.362	7.795	120.362	7.818	120.391	7.818	120.381	7.818	120.381	7.798	120.645	7.831	120.421
	215	V215	8.236	120.146	8.236	120.146	8.23	120.147	8.234	120.38	8.234	120.38	8.233	120.127	8.256	120.173	8.263	120.05	8.263	120.05	8.243	120.236	8.243	120.236	8.27	120.079	8.28	120.122	8.269	120.079	8.251	120.559	8.271	120.36
	216	W216	8.469	120.615	8.469	120.615	8.464	120.624	8.474	120.911	8.474	120.911	8.462	120.621	8.475	120.701	8.469	120.742	8.469	120.742	8.458	120.479	8.458	120.479	8.462	120.735	8.463	120.533	8.461	120.736	8.437	120.72	8.461	120.571
	217	L217	8.227	116.949	8.227	116.949	8.22	116.921	8.246	117.213	8.246	117.213	8.222	116.978	8.23	116.954	8.213	117.009	8.213	117.009	8.238	116.948	8.238	116.948	8.207	117.011	8.209	116.983	8.209	117.022	8.189	117.207	8.217	116.992
	218	Q218	7.848	118.108	7.848	118.108	7.841	118.058	7.858	118.419	7.858	118.419	7.841	118.094	7.822	117.993	7.82	117.929	7.82	117.929	7.846	118.041	7.846	118.041	7.838	118.03	7.852	118.113	7.841	118.033	7.835	118.304	7.857	118.11
	219	K219	7.567	117.817	7.567	117.817	7.571	117.866	7.576	118.09	7.576	118.09	7.578	117.784	7.54	118.072	7.545	117.979	7.545	117.979	7.542	117.946	7.542	117.946	7.574	117.749	7.55	117.916	7.564	117.82	7.522	118.013	7.549	117.791
	220	Q220	7.656	119.793	7.656	119.793	7.654	119.765	7.669	120.077	7.669	120.077	7.654	119.854	7.681	119.894	7.684	119.981	7.684	119.981	7.656	119.734	7.656	119.734	7.655	119.98	7.653	119.745	7.657	119.981	7.623	119.971	7.641	119.779
	221	K221	7.573	127.355	7.573	127.355	7.569	127.377	7.578	127.624	7.578	127.624	7.572	127.381	7.586	127.424	7.588	127.504	7.588	127.504	7.567	127.312	7.567	127.312	7.577	127.554	7.567	127.312	7.576	127.623	7.55	127.553	7.565	127.351
