# Supplementary material for: Peri active site catalysis of proline isomerisation is the molecular basis of allomorphy in β-phosphoglucomutase
Source: Commun Biol. 2024 Jul 27;7:909. doi: 10.1038/s42003-024-06577-9 (PMC11283535; doi:10.1038/s42003-024-06577-9)
Supplement: Supplementary file 7 — Supplementary Data 4 [file 42003_2024_6577_MOESM7_ESM.xlsx]

## Sheet: Sheet1
	Supplementary Data 4 | 1HN and 15N chemical shift data (ppm) used to create Supplementary Figure 5 and Supplementary Figure 6.
	Residue	cis‑P βPGMD10N:F16BP complex		trans‑P βPGMD10N:F16BP:MgT complex		Δδ values
		1HN	15N	1HN	15N
	7	9.67	122.838	9.624	122.583	0.0567003
	16	8.883	116.751	8.784	117.112	0.10956
	17	8.706	128.914	8.734	128.838	0.029692
	20	8.148	119.49	8.208	119.476	0.0600276
	21	8.715	118.487	8.774	118.44	0.0593155
	24	8.961	121.544	9.005	121.782	0.0537893
	41	8.384	116.04	8.384	115.788	0.03276
	43	7.594	115.604	7.618	115.656	0.0249339
	44	7.262	116.787	7.235	116.791	0.027005
	45	6.967	122.849	7.04	122.124	0.119214
	46	9.092	114.814	8.778	112.929	0.398303
	50	8.974	116.749	8.985	116.942	0.0273954
	51	7.991	119.632	7.991	119.315	0.04121
	53	7.344	121.444	7.294	121.391	0.0504725
	74	7.7	118.81	7.729	118.808	0.0290012
	77	7.985	118.988	8.057	119.142	0.0747315
	84	7.445	109.791	7.559	109.931	0.115444
	85	6.997	119.23	6.95	119.067	0.051556
	86	7.185	113.758	7.186	113.579	0.0232915
	93	9.141	131.192	9.198	131.424	0.0644874
	97	8.857	121.25	8.81	121.228	0.0470869
	98	8.687	117.61	8.653	117.562	0.0345679
	102	8.805	122.638	8.843	122.631	0.0380109
	104	8.36	120.161	8.312	120.07	0.0494363
	111	8.778	127.888	8.734	128.081	0.0506508
	112	8.414	123.259	8.649	123.803	0.245411
	123	8.233	117.077	8.31	117.303	0.0824147
	124	7.59	121.054	7.587	120.708	0.0450799
	126	7.263	113.044	7.283	113.043	0.0200004
	128	8.718	114.093	8.678	114.19	0.0419406
	129	7.442	115.719	7.442	115.421	0.03874
	132	7.325	115.266	7.379	115.38	0.0559967
	133	9.176	125.014	9.246	124.581	0.0898252
	134	7.686	115.386	7.672	115.7	0.0431541
	136	8.551	130.578	8.588	131.174	0.0858612
	137	8.397	125.13	8.464	124.222	0.135729
	147	9.077	131.886	8.076	124.211	1.41333
	151	7.249	120.908	7.248	120.673	0.0305664
	155	7.612	118.391	7.471	118.919	0.15682
	158	7.248	107.47	7.289	107.777	0.0572172
	160	7.683	116.971	7.708	116.897	0.026787
	163	7.752	106.787	7.749	106.58	0.0270767
	164	7.85	121.669	7.885	121.656	0.0350408
	165	8.022	114.674	8.099	115.039	0.0904461
	167	8.787	112.599	8.749	112.401	0.0458971
	168	7.964	123.53	7.912	123.664	0.0548403
	169	6.873	123.43	6.937	121.676	0.236831
	170	8.534	115.661	8.744	114.813	0.237177
	173	8.828	120.631	8.882	121.084	0.0799001
	175	8.316	123.225	8.205	122.603	0.137329
	177	7.741	122.407	7.814	122.565	0.0758346
	179	8.598	120.818	8.368	121.307	0.238623
	182	7.294	108.982	7.389	108.795	0.0980611
	184	8.146	122.732	8.172	123.048	0.0486165
	192	9.657	118.709	9.621	118.554	0.0412556
	193	7.17	115.462	7.216	115.725	0.0573145
	194	7.559	116.709	7.565	117.065	0.0466673
	195	8.032	107.43	8.029	107.203	0.0296621
	197	8.879	117.119	8.801	117.29	0.0811059
	198	6.857	113.664	6.938	115.131	0.207199
	199	8.974	125.769	8.996	126.416	0.0869396
	200	8.002	126.155	7.994	125.946	0.0283233
	Residue	trans‑A βPGMD10N,P146A:F16BP:MgT complex		trans‑P βPGMD10N:F16BP:MgT complex		Δδ values
		1HN	15N	1HN	15N
	7	9.639	122.544	9.624	122.583	0.0158337
	8	6.542	123.203	6.525	123.292	0.0205637
	9	7.912	117.851	7.893	117.88	0.0193704
	10	10.416	124.611	10.396	124.588	0.0202223
	11	10.05	114.905	10.053	114.963	0.0081149
	13	8.215	116.731	8.228	116.63	0.0184769
	14	7.528	109.782	7.53	109.818	0.0050894
	15	8.08	119.368	8.08	119.362	0.00078
	16	8.779	117.059	8.784	117.112	0.0085131
	17	8.734	128.766	8.734	128.838	0.00936
	20	8.208	119.413	8.208	119.476	0.00819
	21	8.767	118.444	8.774	118.44	0.0070193
	24	9	121.735	9.005	121.782	0.0078951
	41	8.388	115.985	8.384	115.788	0.0259205
	43	7.626	115.635	7.618	115.656	0.008453
	44	7.242	116.791	7.235	116.791	0.007
	45	7.037	122.097	7.04	122.124	0.0046174
	46	8.769	112.975	8.778	112.929	0.0108056
	50	9.012	116.868	8.985	116.942	0.0286626
	51	7.974	119.407	7.991	119.315	0.0207856
	53	7.285	121.357	7.294	121.391	0.0100268
	74	7.72	118.824	7.729	118.808	0.0092372
	77	8.05	119.08	8.057	119.142	0.0106754
	84	7.572	109.98	7.559	109.931	0.0144768
	85	6.953	119.128	6.95	119.067	0.0084785
	86	7.166	113.635	7.186	113.579	0.0212838
	93	9.205	131.416	9.198	131.424	0.0070768
	97	8.813	121.193	8.81	121.228	0.00545
	98	8.663	117.543	8.653	117.562	0.0103005
	102	8.852	122.644	8.843	122.631	0.0091573
	104	8.309	120.048	8.312	120.07	0.0041448
	111	8.739	128.14	8.734	128.081	0.0091558
	112	8.655	123.786	8.649	123.803	0.0063941
	113	9.36	134.393	9.365	134.458	0.0098185
	114	7.311	113.929	7.301	113.921	0.0100539
	115	9.34	130.305	9.38	130.563	0.0522009
	116	8.947	113.956	8.922	114.087	0.0302493
	117	10.809	134.879	10.81	134.792	0.0113541
	123	8.314	117.273	8.31	117.303	0.0055866
	124	7.543	120.829	7.587	120.708	0.0467272
	126	7.288	113.028	7.283	113.043	0.0053668
	128	8.692	114.207	8.678	114.19	0.0141734
	129	7.439	115.365	7.442	115.421	0.0078739
	132	7.375	115.359	7.379	115.38	0.0048428
	133	9.253	124.619	9.246	124.581	0.0085676
	134	7.676	115.691	7.672	115.7	0.0041676
	136	8.612	131.016	8.588	131.174	0.0315894
	137	8.473	124.323	8.464	124.222	0.0159184
	147	8.048	124.15	8.076	124.211	0.0291013
	151	7.245	120.772	7.248	120.673	0.013215
	155	7.495	118.845	7.471	118.919	0.0258562
	158	7.28	107.695	7.289	107.777	0.0139512
	160	7.718	116.838	7.708	116.897	0.0126027
	163	7.735	106.588	7.749	106.58	0.0140386
	164	7.879	121.662	7.885	121.656	0.0060505
	165	8.081	114.989	8.099	115.039	0.0191377
	167	8.749	112.389	8.749	112.401	0.00156
	168	7.91	123.634	7.912	123.664	0.0043829
	169	6.919	121.604	6.937	121.676	0.0202882
	170	8.726	114.688	8.744	114.813	0.02425
	171	8.644	116.936	8.665	116.985	0.0219449
	172	9.301	127.16	9.327	127.33	0.0341235
	173	8.861	121.001	8.882	121.084	0.0236098
	175	8.249	122.794	8.205	122.603	0.0505226
	177	7.832	122.409	7.814	122.565	0.027116
	179	8.364	121.209	8.368	121.307	0.0133532
	182	7.377	108.783	7.389	108.795	0.012101
	184	8.17	123.015	8.172	123.048	0.0047333
	188	7.616	118.1	7.616	118.15	0.0065
	192	9.65	118.553	9.621	118.554	0.0290003
	193	7.208	115.648	7.216	115.725	0.0128141
	194	7.571	117.021	7.565	117.065	0.0082897
	195	8.022	107.271	8.029	107.203	0.0112759
	197	8.807	117.295	8.801	117.29	0.0060351
	198	6.935	115.143	6.938	115.131	0.0033814
	199	8.993	126.395	8.996	126.416	0.0040562
	200	7.989	125.947	7.994	125.946	0.0050017
	Residue	trans‑A βPGMD10N,P146A:F16BP complex		trans‑P βPGMD10N:F16BP:MgT complex		Δδ values
		1HN	15N	1HN	15N
	7	9.56	122.475	9.624	122.583	0.0655219
	10	10.434	124.655	10.396	124.588	0.0389854
	11	10.056	114.974	10.053	114.963	0.0033234
	13	8.215	116.731	8.228	116.63	0.0184769
	14	7.528	109.782	7.53	109.818	0.0050894
	15	8.08	119.368	8.08	119.362	0.00078
	16	8.803	117.16	8.784	117.112	0.0199984
	17	8.737	129.029	8.734	128.838	0.0250106
	20	8.143	119.4	8.208	119.476	0.0657466
	21	8.767	118.444	8.774	118.44	0.0070193
	24	9	121.735	9.005	121.782	0.0078951
	41	8.374	116.083	8.384	115.788	0.0396323
	43	7.593	115.647	7.618	115.656	0.0250274
	44	7.257	116.914	7.235	116.791	0.0271971
	45	6.964	122.759	7.04	122.124	0.112207
	46	8.461	113.138	8.778	112.929	0.318162
	50	8.936	116.833	8.985	116.942	0.0510077
	51	7.979	119.644	7.991	119.315	0.0444215
	53	7.285	121.357	7.294	121.391	0.0100268
	74	7.677	118.809	7.729	118.808	0.0520002
	77	8.044	118.961	8.057	119.142	0.0268824
	84	7.572	109.98	7.559	109.931	0.0144768
	85	7.009	119.125	6.95	119.067	0.0594798
	86	7.185	113.745	7.186	113.579	0.0216032
	93	9.145	131.231	9.198	131.424	0.0586388
	97	8.843	121.195	8.81	121.228	0.0332777
	98	8.673	117.56	8.653	117.562	0.0200017
	102	8.805	122.623	8.843	122.631	0.0380142
	104	8.338	120.077	8.312	120.07	0.0260159
	111	8.812	127.928	8.734	128.081	0.080496
	112	8.56	123.677	8.649	123.803	0.0904948
	116	8.925	113.922	8.922	114.087	0.0216588
	117	10.764	134.888	10.81	134.792	0.0476629
	123	8.276	117.21	8.31	117.303	0.0360856
	124	7.558	120.909	7.587	120.708	0.0390356
	126	7.288	113.028	7.283	113.043	0.0053668
	128	8.7	114.148	8.678	114.19	0.0226674
	129	7.432	115.531	7.442	115.421	0.0174496
	132	7.365	115.288	7.379	115.38	0.0184131
	133	9.224	124.715	9.246	124.581	0.0280617
	134	7.676	115.691	7.672	115.7	0.0041676
	136	8.567	130.604	8.588	131.174	0.0770182
	137	8.472	124.189	8.464	124.222	0.0090777
	151	7.246	120.848	7.248	120.673	0.0228377
	155	7.578	118.809	7.471	118.919	0.107951
	158	7.285	107.778	7.289	107.777	0.0040021
	160	7.718	116.838	7.708	116.897	0.0126027
	163	7.735	106.588	7.749	106.58	0.0140386
	164	7.879	121.662	7.885	121.656	0.0060505
	165	8.061	114.991	8.099	115.039	0.0385089
	167	8.725	112.458	8.749	112.401	0.0251179
	168	7.915	123.773	7.912	123.664	0.0144841
	169	6.823	123.884	6.937	121.676	0.308849
	173	8.82	121.001	8.882	121.084	0.0629319
	175	8.153	122.698	8.205	122.603	0.0534464
	177	7.832	122.409	7.814	122.565	0.027116
	179	8.364	121.209	8.368	121.307	0.0133532
	182	7.382	108.835	7.389	108.795	0.0087201
	184	8.148	122.584	8.172	123.048	0.0649192
	188	7.562	117.941	7.616	118.15	0.0604501
	192	9.617	118.591	9.621	118.554	0.0062559
	193	7.237	115.821	7.216	115.725	0.0244285
	194	7.583	117.19	7.565	117.065	0.02425
	195	8.03	107.372	8.029	107.203	0.0219927
	197	8.798	117.188	8.801	117.29	0.0135951
	198	6.935	115.035	6.938	115.131	0.0128355
	199	9.041	126.461	8.996	126.416	0.0453787
	200	7.984	125.92	7.994	125.946	0.0105558
